# Supplementary material for: Lactobacillus rhamnosus GG Modulates Mitochondrial Function and Antioxidant Responses in an Ethanol-Exposed In Vivo Model: Evidence of HIGD2A-Dependent OXPHOS Remodeling in the Liver
Source: Antioxidants (Basel). 2025 May 23;14(6):627. doi: 10.3390/antiox14060627 (PMC12189657; doi:10.3390/antiox14060627)
Supplement: Supplementary file 1 [file antioxidants-14-00627-s001.zip]

Archive with 1 entries (1 files):
- antioxidants-3590692-supplementary.pdf
